# Supplementary material for: Lifestyle‐Intervention‐Induced Reduction of Abdominal Fat Is Reflected by a Decreased Circulating Glycerol Level and an Increased HDL Diameter
Source: Mol Nutr Food Res. 2020 Apr 23;64(10):1900818. doi: 10.1002/mnfr.201900818 (PMC7317364; doi:10.1002/mnfr.201900818)
Supplement: Supplementary file 2 — Supporting Information [file MNFR-64-1900818-s001.xlsx]

## Sheet: Table 1
Table 1. Baseline characteristics of the GOTO study population*
	N	Mean	SD
Age (years)	132	62.8073	5.97058
% Female	65	49.2
% Lipid lowering medication	23	17.4
% Antihypertensive medication	41	31.1
Anthropometrics
Height (m)	132	1.7146	0.08874
Weight (kg)	132	79.5159	9.95802
Body mass index (kg/m2)	132	27.0205	2.54776
Waist circumference (cm)	132	96.1364	8.0786
Hip circumference (cm)	132	104.242	5.2132
Waist/hip ratio (cm)	132	0.9223	0.06435
Waist/height ratio	132	56.138	4.69868
DXA measures#
Whole body lean mass (kg)	132	54.3028	9.83583
Whole body fat (kg)	132	25.6306	6.20266
Whole body fat (%)	132	32.2533	7.37572
Trunk fat (kg)	132	13.1127	3.6489
Trunk fat (%)	132	32.6239	7.21848
Android fat (kg)	132	2.24309	0.695217
Android fat (%)	132	35.0323	7.3267
Gynoid fat (kg)	132	4.07259	1.12664
Gynoid fat (%)	132	32.8063	8.27785
Leg fat (kg)	132	8.33942	2.65922
Leg fat (%)	132	32.1671	9.46609
Trunk fat /whole body fat ratio	132	0.5098	0.05901
Android fat /whole body fat ratio	132	0.0874	0.01634
Gynoid fat /whole body fat ratio	132	0.159	0.02235
Leg fat /whole body fat ratio	132	0.3237	0.05842
Android fat/gynoid fat ratio	132	1.0979	0.2046
Whole body fat/Whole body lean mass ratio	132	0.4939	0.16625
*The subgroup of of 132 participants (out of the 164) having data on anthropometrics, DXA measures and 1H-NMR metabolomics
# See Supporting Information for recognition of body regions in DXA images (Figure S1)
SD= standard deviation

## Sheet: Table 2a-b
Table 2a. Effect of change in android fat mass on change in serum glycerol levels due to the lifestyle intervention
Glycerol levels*	Effect size	CI	P-value
Android Fat mass#	0.354011	(0.25 - 0.46)	1.45 x 10-11
Weight (kg)	-0.0143195	(-0.03 - 0.00)	0.024
Age (years)	0.0125305	(0.00 - 0.03)	0.084
Sex^	-0.0333813	(-0.23 - 0.16)	0.736
Status¥	0.0380486	(-0.10 - 0.17)	0.576
Use of lipid lowering medication	0.0147818	(-0.18 - 0.21)	0.884
Conclusion: The decrease in serum glycerol levels can be explained by the decrease in android fat mass independent of decrease in weight during the intervention.
=>If the Android fat mass decreases with 1 SD than the Ln(Glycerol levels) decrease with 0.35 SD
Table 2b. Effect of trunk fat over whole body fat ratio on change in HDL diameter due to the lifestyle intervention
HDL Diameter*	Effect size	CI	P-value
Trunk fat/whole body fat ratio#	-0.36427	(-0.48 - -0.24)	2.56 x 10-9
Weight (kg)	-0.0258912	(-0.04 - -0.01)	7.15 x 10-5
Age (years)	0.0001401	(-0.02 - 0.02)	0.99
Sex^	-0.208524	(-0.45 - 0.03)	0.093
Status¥	0.274784	(0.06 - 0.49)	0.013
Use of lipid lowering medication	-0.34305	(-0.65 - -0.03)	0.029
Conclusion: The increase HDL diameter can be explained by the decrease in in the ratio of trunk fat over whole body mass independent of decrease in weight during the intervention.
=>If the Trunk fat over whole body mass ratio decreases with 1 SD than the HDL diameter increases with 0.36 SD
Random effects (mixed) model with Glycerol levels (Table 2a) or Trunk fat over whole body fat ratio (Table 2b) as outcomes and android fat mass as determinant, and weight as time-varying covariate, and age, sex, status and lipid medication use as time-invariable covariates.
*Ln-transformed and Z-scaled
# Z-scaled
^ 0=Female, 1=Male
¥ 0=Member of longlived family, 1=Control
CI=Confidence Interval
N=131 individuals contributed to this analysis

## Sheet: Table S1
Table S1. Baseline characteristics of the complete GOTO study population*
	N	Mean	SD
Age (years)	164	62.9556	5.7206
% Female	81	49.4
% Lipid lowering medication	29	17.7
% Antihypertensive medication	51	31.1
Anthropometrics
Height (m)	163	1.7156	0.08734
Weight (kg)	163	79.4202	9.82126
BMI (kg/m2)	163	26.9552	2.47982
Waist circumference (cm)	164	96.1341	8.00194
Hip circumference (cm)	164	104.256	5.41258
Waist/hip ratio (cm)	164	0.9222	0.06269
Waist/height ratio	163	56.0686	4.57518
DXA measures
Whole body lean mass (kg)	142	54.1265	9.70714
Whole body fat (kg)	142	25.5721	6.15944
Whole body fat (%)	142	32.2674	7.33746
Trunk fat (kg)	142	13.1046	3.58337
Trunk fat (%)	142	32.6995	7.19176
Android fat (kg)	142	2.2428	0.676255
Android fat (%)	142	35.1373	7.27236
Gynoid fat (kg)	142	4.05915	1.12629
Gynoid fat (%)	142	32.7858	8.19346
Leg fat (kg)	142	8.31571	2.66789
Leg fat (%)	142	32.128	9.36162
Trunk fat /whole body fat ratio	142	0.511	0.05798
Adroid fat /whole body fat ratio	142	0.0877	0.01604
Gynoid fat /whole body fat ratio	142	0.1587	0.02184
Leg fat /whole body fat ratio	142	0.3232	0.05747
Android fat/gynoid fat ratio	142	1.1007	0.19948
Whole body fat/Whole body lean mass ratio*	142	0.4942	0.16623
*The complete group 164 participants
SD= standard deviation

## Sheet: TableS2
Table S2. Nomenclature of the 65 metabolic biomarkers
Parameter	Description	Percentage missing values
XXL-VLDL-L	Total lipids in chylomicrons and extremely large VLDL (mmol/l)	2.27273
XL-VLDL-L	Total lipids in very large VLDL (mmol/l)	3.0303
L-VLDL-L	Total lipids in large VLDL (mmol/l)	1.51515
M-VLDL-L	Total lipids in medium VLDL (mmol/l)	0
S-VLDL-L	Total lipids in small VLDL (mmol/l)	0
XS-VLDL-L	Total lipids in very small VLDL (mmol/l)	0
IDL-L	Total lipids in IDL (mmol/l)	0
L-LDL-L	Total lipids in large LDL (mmol/l)	0
M-LDL-L	Total lipids in medium LDL (mmol/l)	0
S-LDL-L	Total lipids in small LDL (mmol/l)	0
XL-HDL-L	Total lipids in very large HDL (mmol/l)	0
L-HDL-L	Total lipids in large HDL (mmol/l)	2.27273
M-HDL-L	Total lipids in medium HDL (mmol/l)	0
S-HDL-L	Total lipids in small HDL (mmol/l)	0
VLDL-D	Mean diameter for VLDL particles (nm)	0
LDL-D	Mean diameter for LDL particles (nm)	0
HDL-D	Mean diameter for HDL particles (nm)	0
Serum_C	Serum total cholesterol (mmol/l)	0
non-HDL-C	Total cholesterol in non-HDL (mmol/l)	0
VLDL-C	Total cholesterol in VLDL (mmol/l)	0
IDL-C	Total cholesterol in IDL (mmol/l)	0
LDL-C	Total cholesterol in LDL (mmol/l)	0
HDL-C	Total cholesterol in HDL (mmol/l)	0
Est-C	Esterified cholesterol (mmol/l)	1.51515
Serum-TG	Serum total triglycerides (mmol/l)	0
Tot-PG	Total phosphoglycerides (mmol/l)	1.51515
PC	Phosphatidylcholine and other cholines (mmol/l)	1.51515
SM	Sphingomyelins (mmol/l)	1.51515
ApoA1	Apolipoprotein A-I (g/l)	0
ApoB	Apolipoprotein B (g/l)	0
Tot-FA	Total fatty acids (mmol/l)	1.51515
FALen	Estimated description of fatty acid chain length, not actual carbon number ()	1.51515
UnsatDeg	Estimated degree of unsaturation ()	1.51515
DHA	22:6, docosahexaenoic acid (mmol/l)	1.51515
LA	18:2, linoleic acid (mmol/l)	1.51515
FAw3	Omega-3 fatty acids (mmol/l)	1.51515
FAw6	Omega-6 fatty acids (mmol/l)	1.51515
PUFA	Polyunsaturated fatty acids (mmol/l)	1.51515
MUFA	Monounsaturated fatty acids; 16:1, 18:1 (mmol/l)	1.51515
SFA	Saturated fatty acids (mmol/l)	1.51515
FAw3_FA	Ratio of omega-3 fatty acids to total fatty acids (%)	1.51515
FAw6_FA	Ratio of omega-6 fatty acids to total fatty acids (%)	1.51515
PUFA_FA	Ratio of polyunsaturated fatty acids to total fatty acids (%)	1.51515
MUFA_FA	Ratio of monounsaturated fatty acids to total fatty acids (%)	1.51515
SFA_FA	Ratio of saturated fatty acids to total fatty acids (%)	1.51515
Glc	Glucose (mmol/l)	0
Lac	Lactate (mmol/l)	0
Pyr	Pyruvate (mmol/l)	0.757576
Cit	Citrate (mmol/l)	0
Glol	Glycerol (mmol/l)	1.51515
Ala	Alanine (mmol/l)	0.757576
Gln	Glutamine (mmol/l)	0
Gly	Glycine (mmol/l)	0
His	Histidine (mmol/l)	0
Ile	Isoleucine (mmol/l)	0.757576
Leu	Leucine (mmol/l)	0.757576
Val	Valine (mmol/l)	1.51515
Phe	Phenylalanine (mmol/l)	0
Tyr	Tyrosine (mmol/l)	0
Ace	Acetate (mmol/l)	0
AcAce	Acetoacetate (mmol/l)	0
bOHBut	3-hydroxybutyrate (mmol/l)	1.51515
Crea	Creatinine (mmol/l)	0
Alb	Albumin (signal area)	0
GP	Glycoprotein acetyls, mainly a1-acid glycoprotein (mmol/l)	0

## Sheet: TableS3
Table S3. Significance of effect of lifestyle change on 1H‐NMR metabolic biomarkers
According to Supplemental table 2B from Van der Rest et al, Aging 2016 doi: 10.18632/aging.100877
Parameter	Description	N	Coefficient*	CI lower bound	CI upper bound	p-value
XXL-VLDL-L	Total lipids in chylomicrons and extremely large VLDL (mmol/l)	115	-0.243987	-0.39841	-0.0895637	0.0019567
XL-VLDL-L	Total lipids in very large VLDL (mmol/l)	103	-0.305787	-0.468798	-0.142776	0.0002363
L-VLDL-L	Total lipids in large VLDL (mmol/l)	119	-0.287579	-0.415763	-0.159396	1.1e-05
M-VLDL-L	Total lipids in medium VLDL (mmol/l)	134	-0.232088	-0.340799	-0.123378	2.86e-05
S-VLDL-L	Total lipids in small VLDL (mmol/l)	134	-0.284258	-0.391834	-0.176682	2.23e-07
XS-VLDL-L	Total lipids in very small VLDL (mmol/l)	134	-0.282945	-0.397445	-0.168444	1.28e-06
IDL-L	Total lipids in IDL (mmol/l)	134	-0.244995	-0.344494	-0.145497	1.39e-06
L-LDL-L	Total lipids in large LDL (mmol/l)	134	-0.231829	-0.332611	-0.131047	6.53e-06
M-LDL-L	Total lipids in medium LDL (mmol/l)	134	-0.239703	-0.347518	-0.131889	1.32e-05
S-LDL-L	Total lipids in small LDL (mmol/l)	134	-0.265801	-0.371333	-0.160269	7.95e-07
XL-HDL-L	Total lipids in very large HDL (mmol/l)	133	0.0690778	-0.049429	0.187585	0.25326
L-HDL-L	Total lipids in large HDL (mmol/l)	127	0.0842083	-0.0065359	0.174953	0.0689426
M-HDL-L	Total lipids in medium HDL (mmol/l)	134	-0.115209	-0.248168	0.0177497	0.0894487
S-HDL-L	Total lipids in small HDL (mmol/l)	134	-0.199986	-0.371423	-0.0285477	0.0222346
VLDL-D	Mean diameter for VLDL particles (nm)	134	-0.135836	-0.266782	-0.0048906	0.0420358
LDL-D	Mean diameter for LDL particles (nm)	134	0.115199	-0.0711209	0.30152	0.225581
HDL-D	Mean diameter for HDL particles (nm)	134	0.108468	0.0113436	0.205593	0.0286058
Serum_C	Serum total cholesterol (mmol/l)	130	-0.188551	-0.312663	-0.0644398	0.0029052
non-HDL-C	Total cholesterol in non-HDL (mmol/l)	151	-0.249811	-0.356074	-0.143549	4.07e-06
VLDL-C	Total cholesterol in VLDL (mmol/l)	134	-0.300579	-0.416296	-0.184863	3.56e-07
IDL-C	Total cholesterol in IDL (mmol/l)	134	-0.265459	-0.365422	-0.165496	1.94e-07
LDL-C	Total cholesterol in LDL (mmol/l)	134	-0.245766	-0.350969	-0.140563	4.68e-06
HDL-C	Total cholesterol in HDL (mmol/l)	134	0.0053981	-0.0776573	0.0884534	0.898636
Est-C	Esterified cholesterol (mmol/l)	130	-0.311664	-0.419041	-0.204287	1.28e-08
Serum-TG	Serum total triglycerides (mmol/l)	134	-0.178838	-0.291151	-0.066524	0.0018032
Tot-PG	Total phosphoglycerides (mmol/l)	130	-0.257854	-0.389903	-0.125805	0.0001296
PC	Phosphatidylcholine and other cholines (mmol/l)	130	-0.170633	-0.29718	-0.0440857	0.008
SM	Sphingomyelins (mmol/l)	130	-0.258015	-0.357514	-0.158516	3.73e-07
ApoA1	Apolipoprotein A-I (g/l)	134	-0.147363	-0.24828	-0.0464453	0.0042098
ApoB	Apolipoprotein B (g/l)	134	-0.310638	-0.405036	-0.21624	1.12e-10
Tot-FA	Total fatty acids (mmol/l)	130	-0.216829	-0.336577	-0.097082	0.0003868
FALen	Estimated description of fatty acid chain length, not actual carbon number ()	130	0.41396	0.221754	0.606166	2.43e-05
UnsatDeg	Estimated degree of unsaturation ()	130	-0.124751	-0.277724	0.028222	0.109961
DHA	22:6, docosahexaenoic acid (mmol/l)	130	-0.0565956	-0.173705	0.0605142	0.343542
LA	18:2, linoleic acid (mmol/l)	130	-0.262209	-0.381862	-0.142555	1.75e-05
FAw3	Omega-3 fatty acids (mmol/l)	130	-0.01704	-0.182198	0.148118	0.839747
FAw6	Omega-6 fatty acids (mmol/l)	130	-0.170337	-0.31203	-0.0286438	0.0184641
PUFA	Polyunsaturated fatty acids (mmol/l)	130	-0.319155	-0.433927	-0.204382	5.03e-08
MUFA	Monounsaturated fatty acids; 16:1, 18:1 (mmol/l)	130	-0.211394	-0.323193	-0.0995954	0.0002106
SFA	Saturated fatty acids (mmol/l)	130	-0.103339	-0.243927	0.0372484	0.149676
FAw3_FA	Ratio of omega-3 fatty acids to total fatty acids (%)	130	-0.01704	-0.182198	0.148118	0.839747
FAw6_FA	Ratio of omega-6 fatty acids to total fatty acids (%)	130	-0.170337	-0.31203	-0.0286438	0.0184641
PUFA_FA	Ratio of polyunsaturated fatty acids to total fatty acids (%)	130	-0.166187	-0.308841	-0.0235321	0.022414
MUFA_FA	Ratio of monounsaturated fatty acids to total fatty acids (%)	130	-0.131133	-0.24849	-0.0137753	0.0285226
SFA_FA	Ratio of saturated fatty acids to total fatty acids (%)	130	0.378459	0.191096	0.565821	7.53e-05
Glc	Glucose (mmol/l)	162	-0.24053	-0.375923	-0.105136	0.0004978
Lac	Lactate (mmol/l)	162	-0.048815	-0.232064	0.134434	0.601595
Pyr	Pyruvate (mmol/l)	161	-0.260521	-0.427705	-0.0933367	0.0022567
Cit	Citrate (mmol/l)	162	0.199128	0.0476017	0.350654	0.0100042
Glol	Glycerol (mmol/l)	157	-0.172298	-0.3047	-0.039895	0.0107559
Ala	Alanine (mmol/l)	161	0.0112313	-0.125448	0.14791	0.87205
Gln	Glutamine (mmol/l)	162	0.19426	0.0604833	0.328037	0.0044257
Gly	Glycine (mmol/l)	161	0.203616	0.12066	0.286573	1.5e-06
His	Histidine (mmol/l)	162	-0.524199	-0.710031	-0.338368	3.23e-08
Ile	Isoleucine (mmol/l)	161	-0.118713	-0.238951	0.0015242	0.0529759
Leu	Leucine (mmol/l)	161	-0.178064	-0.310112	-0.046017	0.0082178
Val	Valine (mmol/l)	160	-0.117064	-0.259672	0.0255435	0.107638
Phe	Phenylalanine (mmol/l)	162	-0.0146731	-0.16894	0.139594	0.852114
Tyr	Tyrosine (mmol/l)	162	-0.241601	-0.411607	-0.0715956	0.0053466
Ace	Acetate (mmol/l)	162	-0.0117533	-0.13177	0.108263	0.847788
AcAce	Acetoacetate (mmol/l)	162	-0.0972131	-0.259557	0.0651314	0.240539
bOHBut	3-hydroxybutyrate (mmol/l)	158	-0.151958	-0.295255	-0.0086618	0.0376691
Crea	Creatinine (mmol/l)	162	-0.0896119	-0.1869	0.0076765	0.0710257
Alb	Albumin (signal area)	162	-0.0685171	-0.216335	0.0793004	0.363618
GP	Glycoprotein acetyls, mainly a1-acid glycoprotein (mmol/l)	162	-0.154907	-0.269083	-0.0407307	0.0078338
*The significance of the effects of the intervention on metabolite measures were determined using a linear mixed model adjusted for age, gender, status (longevity family member or control) (fixed effects), household, and individual (random effects).
Green p-values indicate nominal significant (p-value<0.05) changes in metabolite levels due to the lifestyle intervention (46 metabolites).
CI= confidence interval

## Sheet: TableS4
Table S4. Changes in body composition due to the lifestyle intervention
	ALL				FEMALE				MALE
	N	Mean change	SD	p-value*	N	Mean change	SD	p-value#	N	Mean change	SD	p-value#
Anthropometrics
Weight (kg)	132	-3.35909	2.32665	<0.001	65	-3.34923	2.08687	<0.001	67	-3.36866	2.55368	<0.001
BMI (kg/m2)	132	-1.14015	0.799223	<0.001	65	-1.23538	0.785301	<0.001	67	-1.04776	0.807607	<0.001
Waist circumference (cm)	132	-4.50758	5.44437	<0.001	65	-4.6	5.42794	<0.001	67	-4.41791	5.49972	<0.001
Hip circumference (cm)	132	-2.9542	4.30002	<0.001	65	-3.53125	4.29458	<0.001	67	-2.40299	4.26423	<0.001
Waist/hip ratio (cm)	132	-0.0185282	0.0478865	<0.001	64	-0.0153667	0.0523662	0.0179751	67	-0.0215482	0.0433615	<0.001
Waist/height ratio	132	-2.6516	3.22995	<0.001	64	-2.8141	3.31737	<0.001	67	-2.49395	3.15981	<0.001
DXA measures
Whole body lean mass (kg)	132	-1.24107	1.17747	<0.001	65	-1.09438	1.17206	<0.001	67	-1.38338	1.17389	<0.001
Whole body fat (kg)	132	-2.21874	1.80414	<0.001	65	-2.31082	1.71865	<0.001	67	-2.12942	1.89204	<0.001
Whole body fat (%)	132	-1.5003	1.69012	<0.001	65	-1.49387	1.71707	<0.001	67	-1.50654	1.6765	<0.001
Trunk fat (kg)	132	-1.53854	1.14163	<0.001	65	-1.50708	1.08074	<0.001	67	-1.56905	1.20514	<0.001
Trunk fat (%)	132	-2.23257	2.16143	<0.001	65	-2.11939	2.16948	<0.001	67	-2.34237	2.16423	<0.001
Android fat (kg)	132	-0.307879	0.268606	<0.001	65	-0.262946	0.261295	<0.001	67	-0.351471	0.270336	<0.001
Android fat (%)	132	-2.62662	3.02941	<0.001	65	-2.37012	3.11323	<0.001	67	-2.87547	2.94778	<0.001
Gynoid fat (kg)	132	-0.306519	0.306397	<0.001	65	-0.387588	0.324479	<0.001	67	-0.227869	0.267372	<0.001
Gynoid fat (%)	132	-0.898171	1.76323	<0.001	65	-1.11042	1.90089	<0.001	67	-0.692257	1.60609	<0.001
Leg fat (kg)	132	-0.522253	0.703725	<0.001	65	-0.65974	0.791636	<0.001	67	-0.38887	0.581875	<0.001
Leg fat (%)	132	-0.840377	1.7333	<0.001	65	-0.947727	1.83123	<0.001	67	-0.736231	1.6398	<0.001
Trunk fat /whole body fat ratio	132	0.805453	1.5572	<0.001	65	0.834596	2.00547	<0.001	67	0.77718	0.954648	<0.001
Android fat /whole body fat ratio	132	0.232331	1.0908	<0.001	65	0.329573	1.53627	<0.001	67	0.137992	0.233875	<0.001
Gynoid fat /whole body fat ratio	132	0.0551121	0.920377	<0.001	65	0.116574	0.770392	<0.001	67	-0.0045152	1.0481	<0.001
Leg fat /whole body fat ratio	132	0.107516	1.61517	<0.001	65	0.10298	1.97298	<0.001	67	0.111916	1.18461	<0.001
Android fat/gynoid fat ratio	132	-0.0624689	0.0815291	<0.001	65	-0.0375241	0.0628287	<0.001	67	-0.0866691	0.0903222	<0.001
Whole body fat/Whole body lean mass ratio	132	-0.0315978	0.0365116	<0.001	65	-0.0367724	0.0414911	<0.001	67	-0.0265777	0.0304088	<0.001
*The significance of the effects of the intervention on body composition measures were determined using a linear mixed model adjusted for age, gender, status (longevity family member or control) (fixed effects), household, and individual (random effects).
#The significance of the effects of the intervention on body composition measures were determined using a linear mixed model adjusted for age, status (longevity family member or control) (fixed effects), and individual (random effects).
SD= standard deviation
